# Supplementary material for: Description of a Sarcoptic Mange Outbreak in Alpine Chamois Using an Enhanced Surveillance Approach
Source: Animals (Basel). 2022 Aug 15;12(16):2077. doi: 10.3390/ani12162077 (PMC9405409; doi:10.3390/ani12162077)
Supplement: Supplementary file 1 [file animals-12-02077-s001.zip]

Archive with 4 entries (4 files):
- Figure S1_Density maps.pdf
- Figure S2_Surveillance maps.pdf
- Table S1_Mange Strategy.pdf
- Table S2_Summary of Mange strategy in mange zones.pdf
